# Supplementary material for: Identification and expression analysis of histone modification gene (HM) family during somatic embryogenesis of oil palm
Source: BMC Genomics. 2022 Jan 5;23:11. doi: 10.1186/s12864-021-08245-2 (PMC8729141; doi:10.1186/s12864-021-08245-2)
Supplement: Supplementary file 2 — Additional file 2: Table 2. Subcellular localaization prediction of 109 EgHM gene family. [file 12864_2021_8245_MOESM2_ESM.xlsx]

## Sheet: Sheet1
Supplementary Table 2: Subcellular localaization prediction of 109 EgHM gene famliy
GeneName	Sub-cellular Localaization
EgHAC1	Periplasmic
EgHAC2	Periplasmic
EgHAC3	Extracellular, Periplasmic
EgHAC4	Periplasmic
EgHAC5	OuterMembrane, Periplasmic
EgHAC6	Periplasmic
EgHAF1	Cytoplasmic
EgHAG1	Cytoplasmic
EgHAG2	Cytoplasmic
EgHAG3	Cytoplasmic
EgHAG4	Cytoplasmic
EgHAM1	Cytoplasmic
EgHAM2	Cytoplasmic
EgHDA1	Cytoplasmic
EgHDA2	Periplasmic, Cytoplasmic
EgHDA3	Cytoplasmic
EgHDA4	Periplasmic
EgHDA5	Cytoplasmic
EgHDA6	OuterMembrane, Cytoplasmic
EgHDA7	Cytoplasmic
EgHDA8	Cytoplasmic
EgHDA9	Cytoplasmic
EgHDA10	Cytoplasmic
EgHDA11	Cytoplasmic
EgHDA12	Cytoplasmic
EgHDA13	Cytoplasmic
EgHDA14	Cytoplasmic
EgHDA15	Periplasmic, Cytoplasmic
EgHDT1	Periplasmic
EgHDT2	Periplasmic
EgHDT3	Periplasmic
EgSRT1	Cytoplasmic
EgSRT2	Periplasmic
EgSRT3	Cytoplasmic
EgHDMA1	Periplasmic, InnerMembrane, Cytoplasmic
EgHDMA2	Extracellular, Cytoplasmic
EgHDMA3	Cytoplasmic
EgJMJ1	Extracellular, OuterMembrane, Cytoplasmic
EgJMJ2	Cytoplasmic
EgJMJ3	Cytoplasmic
EgJMJ4	Cytoplasmic
EgJMJ5	Cytoplasmic
EgJMJ6	OuterMembrane, Periplasmic, Cytoplasmic
EgJMJ7	Periplasmic, Cytoplasmic
EgJMJ8	Cytoplasmic
EgJMJ9	OuterMembrane
EgJMJ10	Extracellular, OuterMembrane, Periplasmic
EgJMJ11	Cytoplasmic
EgJMJ12	Periplasmic
EgJMJ13	Cytoplasmic
EgJMJ14	OuterMembrane
EgJMJ15	Cytoplasmic
EgJMJ16	Cytoplasmic
EgJMJ17	OuterMembrane
EgJMJ18	Cytoplasmic
EgJMJ19	OuterMembrane, Periplasmic, Cytoplasmic
EgJMJ20	OuterMembrane, Cytoplasmic
EgJMJ21	Periplasmic, Cytoplasmic
EgJMJ22	OuterMembrane
EgJMJ23	Cytoplasmic
EgJMJ24	Cytoplasmic
EgPRMT1	Cytoplasmic
EgPRMT2	Cytoplasmic
EgPRMT3	Periplasmic
EgPRMT4	Cytoplasmic
EgPRMT5	Cytoplasmic
EgPRMT6	Periplasmic, Cytoplasmic
EgPRMT7	Cytoplasmic
EgPRMT8	Cytoplasmic
EgPRMT9	Cytoplasmic
EgSDG1	OuterMembrane, Periplasmic
EgSDG2	Cytoplasmic
EgSDG3	Cytoplasmic
EgSDG4	Cytoplasmic
EgSDG5	Cytoplasmic
EgSDG6	Cytoplasmic
EgSDG7	Periplasmic, Cytoplasmic
EgSDG8	Periplasmic, Cytoplasmic
EgSDG9	Cytoplasmic
EgSDG10	OuterMembrane
EgSDG11	Cytoplasmic
EgSDG12	Periplasmic, Cytoplasmic
EgSDG13	OuterMembrane
EgSDG14	Cytoplasmic
EgSDG15	Cytoplasmic
EgSDG16	OuterMembrane
EgSDG17	Cytoplasmic
EgSDG18	Cytoplasmic
EgSDG19	Periplasmic, Cytoplasmic
EgSDG20	Cytoplasmic
EgSDG21	Cytoplasmic
EgSDG22	Cytoplasmic
EgSDG23	Cytoplasmic
EgSDG24	OuterMembrane
EgSDG25	OuterMembrane
EgSDG26	Cytoplasmic
EgSDG27	Cytoplasmic
EgSDG28	Periplasmic, Cytoplasmic
EgSDG29	Periplasmic, Cytoplasmic
EgSDG30	Extracellular, OuterMembrane
EgSDG31	Cytoplasmic
EgSDG32	OuterMembrane
EgSDG33	Cytoplasmic
EgSDG34	Cytoplasmic
EgSDG35	Cytoplasmic
EgSDG36	Cytoplasmic
EgSDG37	Cytoplasmic
EgSDG38	Periplasmic, Cytoplasmic
EgSDG39	Periplasmic
