# Supplementary material for: Identification and expression analysis of histone modification gene (HM) family during somatic embryogenesis of oil palm
Source: BMC Genomics. 2022 Jan 5;23:11. doi: 10.1186/s12864-021-08245-2 (PMC8729141; doi:10.1186/s12864-021-08245-2)
Supplement: Supplementary file 3 — Additional file 3: Table 3. List of qRT-PCR primer pairs used for realtive expression of EgHM gene family members in oil palm during somatic embryogenesis. [file 12864_2021_8245_MOESM3_ESM.xlsx]

## Sheet: Sheet1
Supplementary Table3: List of qRT-PCR primer pairs used for realtive expression of EgHM gene family members in oil palm during somatic embryogenesis
GeneName	Primer sequence (5'-3')		Length (bp)
EgHAC1	F: AGCCTTAATTCCGTCCCGTT	R: CCAAGTATTTCGAGTTCACTTCATC	126
EgHAC2	F: ATTGTCCTGCACTTGCTGTC	R: GACCGAAGAATGGCTCCGAA	147
EgHAC3	F: AAATGGGTTGGCCAGGGTAG	R: CTTAATGCGAGCACCACACG	150
EgHAC4	F: GCGTCCTCGTCTAAGGTGAC	R: ACTTGGCATGCTCTGACTGT	101
EgHAC5	F: GGCACATGGATTTGGTTCCG	R: CACAACTACTCAGTCACCTGGA	74
EgHAC6	F: CTGATTGATCATAGATTCGGGAAAT	R: GCTCCAGTAGCCCTAGATATTC	143
EgHAF1	F: TGCTTGAAGGTACAAAACAATATGA	R: ACTCGCCATTTGCAGTATCT	111
EgHAG1	F: CTGCTTCTTGTTGAAGGTGGC	R: CCCCAAAGGATCCTGCAACT	93
EgHAG2	F: TTTGTTTGCAGGGGTGGAGT	R: CTGTAGCACTCCGAGTTCCC	142
EgHAG3	F: CCGCCTTGTTATGGATAGAAGC	R: ATGGGCGGTATGTTATGCCC	83
EgHAG4	F: ACTCGTGCTGCAGATTGGTTT	R: TGGTAATCCCACCTTGCTCTG	148
EgHAM1	F: GAAGCGCAAAGAACAGCTTCA	R: TCTTCTTCCCATCAACCTCAAACA	116
EgHAM2	F: TGATGTGTATGCAGAGGCCC	R: TCAAACCGCTCATAGCCCTC	87
EgHDA1	F: GAGCGGCCACTTGATACAGA	R: TGCAGGAGGTCTGCTTGATG	135
EgHDA2	F: TGCACTCTGATAATGTGCTCTTG	R: ACCCAACCCACTGACCTAGT	71
EgHDA3	F: AGATCGCTTGGGTTGCTTCA	R: CCCCACCACCAGTTACCAAT	101
EgHDA4	F: GGAACAGGGGATGAGGGGTA	R: TCCATTTGGATCAAACGCACT	126
EgHDA5	F: GGAGATGTCATCCTCTAAGGCTTC	R: AAGCACACGCATCAGCAAAT	110
EgHDA6	F: CATTCCGCAAACAGGTTGGT	R: TTAATGGCCCATCCTCGCTC	70
EgHDA7	F: TGCACTCTGACAATATGGACCAA	R: TCAAGGTCCACCAAGGCAAG	128
EgHDA8	F: ACAGACCATAAAAGCCGAGAGG	R: CATCTAACTTGTGTGGTTCCTGA	71
EgHDA9	F: TGTGCCCAAAATCCTAACAGC	R: ATCCAAGGCTTGTTGAAATCGC	107
EgHDA10	F: ATTGTGCCATGTGCTCAAAGG	R: GCGCATGAGCATCATAACCAG	70
EgHDA11	F: GGTTTTGGATGCTCAGCGTG	R: TCCCTTTCCCAAATCGAGTGT	167
EgHDA12	F: TGGAAAACTGTGCCCCATCA	R: TGAACTGCTCGAGTGTTATTCT	145
EgHDA13	F: ATGATTGGTGAAGGGCCAGG	R: GCGTCTGCGTCCATATCTGC	179
EgHDA14	F: TCCAATCTTCACTATGACGTGCT	R: ACTCATAACCCTCTGCCAGC	186
EgHDA15	F: ACAGCAGTGGTTAAGGTGCT	R: GTTTGGAGAAACCAAACCCCA	180
EgHDT1	F: TCCTCTAGCCGAGGGTGTAG	R: TTGACCTCCACACCCCAGAA	170
EgHDT2	F: GCCGTATACCGAAGGGGTTC	R: GCTTAACTTCCACACCCCAGA	181
EgHDT3	F: TACCCCTCAGAAGCCCGAAA	R: GGCCACCTTTCTTAGCACCA	137
EgSRT1	F: TCAAATCAGCCGAGGTTTCCT	R: TGGGCCACTCGATAGTAGTACA	174
EgSRT2	F: CAAATGGTAGCAACGACGGC	R: CAAATGGTAGCAACGACGGC	181
EgSRT3	F: CGCAGTGGGGGAGAAATTGT	R: CATGGCACCTGCAATTACCTTA	108
EgHDMA1	F: CATCCCTTGGTGGCCATACT	R: CTGCAACACTCAACAGCAAGA	92
EgHDMA2	F: GTTTCTGGACCGCAATGGTT	R: AACCGGGCAGATCTGATGTC	71
EgHDMA3	F: ATTGCATTGGTGGCAGGAGA	R: ACCTCTTGGACCATATATACCTCT	108
EgJMJ1	F: ACCATGGTGTTGCATGATAAAAA	R: CATTTGTACCGGTGGCGTTG	177
EgJMJ2	F: TGGCTTGCTGTGAGGTTGAA	R: GACATGGCAAAACCTCGTCG	144
EgJMJ3	F: GACAACGTTGCACAGGCAAA	R: AACCCATCGAACTGCAGAGG	75
EgJMJ4	F: AGAACTGGGGAGGTGGTCTT	R: AGAACTGGGGAGGTGGTCTT	109
EgJMJ5	F: ATCATTCTTGCAAAGGTGCCA	R: CCAGACTGCTTTTGCTTGGAC	72
EgJMJ6	F: ATGTCTTTTGTCTCTAGAGTTCCT	R: ATGTCTTTTGTCTCTAGAGTTCCT	196
EgJMJ7	F: GCGCAGATCTAGCATGAGCA	R: TGCTGTCCTTTAGCTGGTGT	80
EgJMJ8	F: TAAGATGTTGGAGGTGGGGA	R: GGTTTGCCTTCGTTTAGCCA	172
EgJMJ9	F: GCATGACATTGACAACCCTG	R: TCATTTTGGAATACATTCTAGCCTC	159
EgJMJ10	F: TTCAACCAAGAGAAGCGGCA	R: TGCCTTTCAATTTGTCCTGTCC	136
EgJMJ11	F: GGACTTGACGGAGGTGCTTC	R: GGGATGACCGTTTCTCGACT	74
EgJMJ12	F: TTGAGCTTTGCATGTGTGGC	R: GCCTTCCTATTTGTCCTGAACC	187
EgJMJ13	F: GGGACAGCAATTCCAGGAGTA	R: CCACATGCCAAGCAAACGTA	76
EgJMJ14	F: GGACATGGTTAGAGAGCGGG	R: TGCCTCAATGGCCTGAATGA	151
EgJMJ15	F: TTTGCTGGCATGTCGAGGAT	R: GCATTTCGCATCACCTGCTC	124
EgJMJ16	F: CGCTTATTGCTGCCATGGTT	R: AGTCAATGCACAACCTCGGA	90
EgJMJ17	F: GAACCGGGTAATTCCACTTTTGG	R: TTTGTCCCCATCAATCAAATTCTT	156
EgJMJ18	F: AAATGTTCGCCGTGAGGGAT	R: CGTCTTCTTCGTCGCTCTTG	126
EgJMJ19	F: GGCGATCCGTATGAAATGGTTG	R: GTTCTCAAAGCATCCCCACC	170
EgJMJ20	F: TTGGAGGGTACAGATCGGCT	R: TGGTAGTCCCAGGCTGTTTG	156
EgJMJ21	F: GCTCCCTGCACAATAATGGAT	R: GTTGGATGGGTCCAGAAGCA	102
EgJMJ22	F: GCGAAGTCACTTAAGGCAAGG	R: CACAATGCACTCCCTTTCGC	120
EgJMJ23	F: GGTTTCATCAAGTGGACAGCG	R: TCCTTGTCAACCAATCTGCTCA	136
EgJMJ24	F: AGGAGGTGGGATGAACAGCA	R: ATGGATAGGATGAACCACCTGC	189
EgPRMT1	F: TGTCATTTATCTGTGAAGTGCAACA	R: TCGTGATAGTTGCCATCGGG	100
EgPRMT2	F: AAAATGTGGGGTCCTGGTGC	R: TTTTGAGCGAAGCCTCCTGT	163
EgPRMT3	F: GACCGATTCCTTGTCCCCAG	R: CATCCACCACAGGCTGAGAG	199
EgPRMT4	F: GAGAACCCGCCCCAATCC	R: TTCTTCATGAATGCCGAAGTGG	96
EgPRMT5	F: CACTTCCGTGGGAAGGTTGT	R: GCTTTAACAAGCTCACGGGC	140
EgPRMT6	F: GAGAGCATCTTTGCAGGCAG	R: AGGCTATGCAGTGTCACCAC	96
EgPRMT7	F: CGTGTGCGGACGGATACTTA	R: TGCTTCTACAGCATAGACTCGT	150
EgPRMT8	F: AACACTTGCCCCAGTAGGTG	R: CCTGCACCATGAGTAAGCCA	75
EgPRMT9	F: GTGCACGGAATTCGACAAGG	R: ATCCAACACAACCTTGCCCT	148
EgSDG1	F: TGCCTCCAATCAATAGGATTCTTG	R: CAGACACCTTCCGCTGCTTA	125
EgSDG2	F: TGCTGGAGATGAATTAACGTATGAC	R: CAGAACCTTAACAGCTTCGCA	159
EgSDG3	F: ACTACTCTGGAAAGCACACTATAA	R: GGAAAGCCTTTTCCTTTTGGGA	178
EgSDG4	F: CGGAGCTCCACAAGATAGTAAA	R: GGACGCGATAGAATCAGGGG	88
EgSDG5	F: ACACTGGGGATGTGGATTACC	R: CTGCTTCTTCCTACTCTCCTGATT	179
EgSDG6	F: CCTATCTGTCCTGTGAGCCC	R: ACAGCAGCACCAGAGATCAG	139
EgSDG7	F: TGCAAACTAGAGAAGTGGCAAG	R: GGCAGTTGGAAGCCTTACTCC	184
EgSDG8	F: CCTTGGAATAGAGAATTAGGGGTTT	R: GCTCTCGAACTCCGCTCAAA	99
EgSDG9	F: TGGTGTGGTGGATGAATGGG	R: TTCTTTGGTCTGAGAATTTTCCAAT	153
EgSDG10	F: CGCACATTGGCTGTGATTTTG	R: CCACCGCTGCTTGAATTCTG	121
EgSDG11	F: GCATAAGATGCAATCTTCAGGTGT	R: ACCAGTGGTCTGAATGGTTCG	158
EgSDG12	F: ACACTCTTGCTGGACTTTGGT	R: GCATCCATCAAAATCTGTACCTGA	71
EgSDG13	F: TCGATTGCTCAAGCTTCCAGT	R: ATCGGAGCTAGGGACCGTAA	115
EgSDG14	F: ATGGCAGGAAATGGGTTCGT	R: AGATCCTTAAGGTTGCTGCAT	85
EgSDG15	F: CGGGTTGCATGGTATTGTGG	R: TGCAGTAGTTGGAATAACCTGCT	186
EgSDG16	F: TGAAGGCTATGCCAAGGGTA	R: CCGACAGGGCTGATCCTTTT	151
EgSDG17	F: GAGGGACGAAGTGAGGAAGC	R: ACCGTAGGCAAAGTGACTGG	136
EgSDG18	F: GTGGCTGGAGAAGGGAAGAC	R: GCTGCAAATCTCCTTGATGC	158
EgSDG19	F: TGTAAACTAGAGAAGTGGCAAGT	R: GGCCACCTGGTTTGTCTTT	192
EgSDG20	F: GGTGAACCATTCAGGTTGCG	R: CATGATGATCCACCCGCAGA	89
EgSDG21	F: GAGCCCTCCCGAGTTTCTGTT	R: TAAGCTTGAAAGGTGGTGGGG	130
EgSDG22	F: TGGAACCAGTTCATGGGACC	R: ACACAATCCTAGAAGCAAAACATGA	130
EgSDG23	F: CCGGCAACATGATGATTGTGA	R: GACCTGCCTCCTGTGTGATT	147
EgSDG24	F: TGGAAGGAACAGTTGCCTGA	R: TGCCTGCAATTCATTACCCA	187
EgSDG25	F: AGCTGTGCACTCGAAGGTGA	R: TGAATGAATTCGGCACAAGCC	190
EgSDG26	F: CCTGCAGTCCTTCTTCTGGG	R: AGCTGGACAAAAGCATTCCAC	72
EgSDG27	F: AAGATCGCGTCGAATCCCTC	R: CCAAAGGAAACTGCTTGGGC	192
EgSDG28	F: GAGCTGCTTTTCCCTGATGT	R: ACAGCCTGAATTGCCTCTCC	179
EgSDG29	F: GCATGCAAATGTGGCCAAGA	R: TTTGGCGATACCGCAACTCG	149
EgSDG30	F: TGACAATCTCTTCTGCCGCC	R: GGACAGCTTTTCACTGGGGA	91
EgSDG31	F: GTGGGTCGCCATTTCGCT	R: TGTGCTTAATAATTGGGTTCCTTGT	160
EgSDG32	F: AGGGACATGAGGAGTGGTGA	R: TCAGTTGAGCACCTAAACTCACA	97
EgSDG33	F: GCACGGCCTTTTCTAGATGC	R: ATGGCCGTCCCTATCCTCAT	144
EgSDG34	F: TGCAAGTCGGGATATTGCTGT	R: GGCGTCCATCTCCAGGTAAG	77
EgSDG35	F: CAAAATAGCGGACCACCCCT	R: AGCCCATAGTTCCTCAGGC	196
EgSDG36	F: GGGTTGCTTGTCATTGCCTG	R: CGGCTGTTTCTCCATTCGTG	121
EgSDG37	F: GCGAGTATGCCGGAGAGTTT	R: ACATGCTTTGCCCGAAGGTA	137
EgSDG38	F: CTTCTCTCCGTCTTGCCGAG	R: GCATCTCCCACCATCTGGAC	92
EgSDG39	F: CCAGTTTTTGCAGGGCAAGC	R: TGCTGTCACACGACTGGAAT	147
